# Supplementary material for: Effect of Roxadustat and Erythropoietin on Glycated Hemoglobin of Non-Dialysis Type 2 Diabetic Nephropathy Anemia Patients
Source: Biomedicines. 2026 Apr 8;14(4):845. doi: 10.3390/biomedicines14040845 (PMC13112930; doi:10.3390/biomedicines14040845)
Supplement: Supplementary file 1 [file biomedicines-14-00845-s001.zip]

Archive with 1 entries (1 files):
- biomedicines-4201331-supplementary.pdf
